# Supplementary material for: Faecal shedding of SARS-CoV-2 from patients with asymptomatic and mild COVID-19 without gastrointestinal symptoms in Ghana
Source: BMC Res Notes. 2024 May 10;17:130. doi: 10.1186/s13104-024-06790-z (PMC11084030; doi:10.1186/s13104-024-06790-z)
Supplement: Supplementary file 1 — Additional file 1. Study data. [file 13104_2024_6790_MOESM1_ESM.xlsx]

## Sheet: Final Raw Data
Sample id	SEX	AGE	CASE	CLINICAL INFO	FEVER	WEAKNESS	COUGH	SORE THROAT	RUNNY NOSE	SHORTNESS OF BREATH	DIARRHOEA	NAUSEA	HEADACHE	IRRITABILITY	OTHERS	TEMP.	Naso-ORF3a gene	Naso-N gene	DATE	Faecal-ORF1ab gene	Faecal-N gene	DATE
ad000001	M	23	SUSPECTED	ASYMPTOMATIC	NO	NO	NO	NO	NO	NO	NO	NO	NO	NO	NO		36.98	32.4	2021-07-19	28.17	27.72	2021-07-23
ad000002	M	23	SUSPECTED	SYMPOTMATIC	NO	NO	NO	NO	NO	NO	NO	NO	NO	NO	NO		18.43	27.2	2021-07-19	28.18	27.42	2021-07-23
ad000003	M	23	SUSPECTED	ASYMPTOMATIC	NO	NO	NO	NO	NO	NO	NO	NO	NO	NO	NO		35.88	29.09	2021-07-22	27.69	27.39	2021-07-28
ad000004	F	22	SUSPECTED	ASYMPTOMATIC	NO	NO	NO	NO	NO	NO	NO	NO	NO	NO	NO		24.94	30.61	2021-07-20	27.77	27.53	2021-07-28
ad000005	F	23	SUSPECTED	ASYMPTOMATIC	NO	NO	NO	NO	NO	NO	NO	NO	NO	NO	NO		28.35	30.96	2021-07-23	28.42	27.43	2021-07-28
ad000006	F	23	SUSPECTED	ASYMPTOMATIC	NO	NO	NO	NO	NO	NO	NO	NO	NO	NO	NO		33.34	32.31	2021-07-23	28.15	27.44	2021-07-28
ad000007	F	33	SUSPECTED	ASYMPTOMATIC	NO	NO	NO	NO	NO	NO	NO	NO	NO	NO	NO	36.7	34.36	32.49	2021-07-28	27.62	27.7	2021-08-02
ad000008	F	28	SUSPECTED	SYMPOTMATIC	NO	NO	NO	NO	NO	NO	NO	NO	NO	NO	NO	36.2	34.01	32.03	2021-07-28	27.94	27.3	2021-08-02
ad000009	F	28	SUSPECTED	ASYMPTOMATIC	NO	NO	NO	NO	NO	NO	NO	NO	NO	NO	NO	36.3	34.94	32.53	2021-07-28	27.88	27.5	2021-08-04
ad000010	F	29	SUSPECTED	ASYMPTOMATIC	NO	NO	NO	NO	NO	NO	NO	NO	NO	NO	NO		26.26	25.21	2021-07-28	28.24	27.34	2021-08-04
ad000011	F	30	SUSPECTED	ASYMPTOMATIC	NO	NO	NO	NO	NO	NO	NO	NO	NO	NO	NO	36.3	34.78	30.77	2021-07-28	28.56	27.58	2021-08-04
ad000012	M	29	SUSPECTED	ASYMPTOMATIC	NO	NO	NO	NO	NO	NO	NO	NO	NO	NO	NO	36.2	34.37	31.95	2021-07-28	28.26	27.54	2021-08-06
ad000013	M	39	SUSPECTED	SYMPOTMATIC	NO	NO	NO	NO	NO	NO	NO	NO	NO	NO	NO	36.7	18.74	18.97	2021-07-28	27.57	27.23	2021-08-06
ad000014	F	48	SUSPECTED	SYMPOTMATIC	NO	NO	NO	NO	NO	NO	NO	NO	NO	NO	BLOCKED NOSE	36.4	34.45	31.65	2021-07-28	28.04	26.82	2021-08-06
ad000015	F	41	SUSPECTED	SYMPOTMATIC	NO	NO	NO	NO	YES	YES	NO	NO	YES	NO	NO	37.3	27.81	26.31	2021-07-28	28.25	27.62	2021-08-06
ad000016	F	53	SUSPECTED	SYMPOTMATIC	YES	YES	YES	YES	YES	NO	NO	NO	YES	NO	NO	36.8	22.47	32.88	2021-07-29	28.08	27.46	2021-08-06
ad000017	F	55	SUSPECTED	SYMPOTMATIC	YES	YES	YES	YES	NO	NO	NO	NO	NO	NO	NO	37.5	30.9	26.36	2021-07-29	27.85	27.36	2021-08-06
ad000018	F	24	SUSPECTED	SYMPOTMATIC	NO	YES	NO	NO	NO	NO	NO	NO	NO	NO	NO		35.6	20.05	2021-07-29	27.85	27.13	2021-08-06
ad000019	F	17	SUSPECTED	SYMPOTMATIC	NO	NO	NO	NO	NO	YES	NO	NO	YES	NO	NO		22.76	19.97	2021-07-29	28.02	27.34	2021-08-06
ad000020	F	25	SUSPECTED	SYMPOTMATIC	NO	NO	NO	NO	NO	YES	NO	NO	YES	NO	NO		28.58	23.91	2021-07-29	28.06	27.21	2021-08-06
ad000021	F	30	SUSPECTED	SYMPOTMATIC	NO	NO	YES	NO	YES	NO	NO	NO	NO	NO	NO		33.62	29.17	2021-07-29	27.98	27.53	2021-08-06
ad000022	F	34	SUSPECTED	ASYMPTOMATIC	NO	NO	NO	NO	NO	NO	NO	NO	NO	NO	NO	36.4	37.32	32.33	2021-07-30	27.2	26.78	2021-08-09
ad000023	M	31	SUSPECTED	ASYMPTOMATIC	NO	NO	NO	NO	NO	NO	NO	NO	NO	NO	NO	36.1	37.25	32.54	2021-07-30	27.72	27.32	2021-08-09
ad000024	M	31	SUSPECTED	ASYMPTOMATIC	NO	NO	NO	NO	NO	NO	NO	NO	NO	NO	NO	37.3	36.19	32.21	2021-07-30	27.46	26.96	2021-08-09
ad000025	F	58	SUSPECTED	ASYMPTOMATIC	NO	NO	NO	NO	NO	NO	NO	NO	NO	NO	NO	36.3	37.09	32.6	2021-07-30	27.72	27.02	2021-08-09
ad000026	F	26	SUSPECTED	ASYMPTOMATIC	NO	NO	NO	NO	NO	NO	NO	NO	NO	NO	NO	36.1	33.21	32.27	2021-07-30	30.2	28.94	2021-08-09
ad000027	M	24	SUSPECTED	ASYMPTOMATIC	NO	NO	NO	NO	NO	NO	NO	NO	NO	NO	NO		25.17	23.26	2021-08-03	30.1	29.04	2021-08-09
ad000028	F		SUSPECTED	ASYMPTOMATIC	NO	NO	NO	NO	NO	NO	NO	NO	NO	NO	NO		26.82	26.49	2021-08-03	30.17	29.45	2021-08-09
ad000029	F		SUSPECTED	ASYMPTOMATIC	NO	NO	NO	NO	NO	NO	NO	NO	NO	NO	NO		31.66	30.39	2021-08-03	30.32	30.21	2021-08-09
ad000030	F		SUSPECTED	ASYMPTOMATIC	NO	NO	NO	NO	NO	NO	NO	NO	NO	NO	NO		33.82	32.9	2021-08-03	30.22	29.67	2021-08-09
ad000031	F		SUSPECTED	ASYMPTOMATIC	NO	NO	NO	NO	NO	NO	NO	NO	NO	NO	NO		33.98	33.11	2021-08-03	30.38	29.56	2021-08-09
ad000032	F		SUSPECTED	ASYMPTOMATIC	NO	NO	NO	NO	NO	NO	NO	NO	NO	NO	NO		33.81	32.31	2021-08-03	29.68	29.42	2021-08-09
ad000033	F		SUSPECTED	ASYMPTOMATIC	NO	NO	NO	NO	NO	NO	NO	NO	NO	NO	NO		24.14	24.04	2021-08-03	30.26	29.87	2021-08-12
ad000034	F	23	SUSPECTED	SYMPOTMATIC	YES	YES	YES	YES	YES	NO	NO	YES	NO	NO	NO	36.5	28.56	33.37	2021-08-03	27.49	26.45	2021-08-12
ad000035	M	30	SUSPECTED	SYMPOTMATIC	YES	YES	NO	NO	NO	NO	NO	NO	YES	NO	ANOSMIA	37.6	33.98	31.06	2021-08-03	27.38	27.11	2021-08-12
ad000036	F	21	SUSPECTED	SYMPOTMATIC	NO	YES	NO	YES	NO	NO	NO	NO	YES	NO	NO	36.7	33.61	32.13	2021-08-03	27.23	27.83	2021-08-12
ad000037	F	16	SUSPECTED	SYMPOTMATIC	YES	YES	YES	NO	YES	NO	NO	NO	YES	NO	NO	36.8	28.04	34.27	2021-07-13	28.76	25.34	2021-08-12
ad000038	M	16	SUSPECTED	SYMPOTMATIC	YES	YES	YES	YES	YES	YES	NO	NO	YES	NO	NO		27.43	31.64	2021-08-03	27.77	26.89	2021-08-12
ad000039	M	16	SUSPECTED	SYMPOTMATIC	NO	NO	NO	NO	NO	NO	NO	NO	NO	NO	NO	36.8	33.68	31.83	2021-08-03	28	27.76	2021-08-12
ad000040	F	51	SUSPECTED	SYMPOTMATIC	NO	NO	NO	NO	YES	NO	NO	NO	NO	NO	NO	36.5	32.05	30.71	2021-08-03	27.71	27.44	2021-08-19
ad000041	M	22	SUSPECTED	SYMPOTMATIC	NO	YES	YES	NO	YES	NO	NO	NO	NO	NO	NO	36.8	32.63		2021-08-03	27.62	27.32	2021-08-19
ad000042	M	32	SUSPECTED	SYMPOTMATIC	NO	NO	YES	YES	NO	NO	NO	NO	YES	NO	NO	36.5	31.74	29.35	2021-08-03	27.78	26.9	2021-08-19
ad000043	F	45	SUSPECTED	SYMPOTMATIC	NO	YES	NO	NO	NO	NO	NO	NO	YES	NO	NO	36.5	29.86	28.09	2021-08-03	27.55	27.2	2021-08-19
ad000044	M	27	SUSPECTED	SYMPOTMATIC	NO	NO	YES	NO	NO	NO	NO	NO	NO	NO	NO		31.21	30.91	2021-08-03	27.97	26.76	2021-08-19
ad000045	F	21	SUSPECTED	SYMPOTMATIC	NO	YES	YES	NO	NO	NO	NO	NO	YES	NO	ANOSMIA	36.5	32.31	30.7	2021-08-03	28.16	27.33	2021-08-19
ad000046	M	32	SUSPECTED	ASYMPTOMATIC	NO	NO	NO	NO	NO	NO	NO	NO	NO	NO	NO		33.61	31.45	2021-07-13			2021-07-13
ad000047	F	20	SUSPECTED	ASYMPTOMATIC	NO	NO	NO	NO	NO	NO	NO	NO	NO	NO	NO		27.25	25.86	2021-07-13			2021-07-13
ad000048	F	27	SUSPECTED	ASYMPTOMATIC	NO	NO	NO	NO	NO	NO	NO	NO	NO	NO	NO		23.78	22.43	2021-07-13			2021-07-13
